# Supplementary material for: Morphology and molecular study of three new Cordycipitoid fungi and its related species collected from Jilin Province, northeast China
Source: MycoKeys. 2021 Sep 27;83:161–80. doi: 10.3897/mycokeys.83.72325 (PMC8490341; doi:10.3897/mycokeys.83.72325)
Supplement: XML Treatment for Cordyceps changchunensis [file mycokeys.83.72325-treatment1.xml]

<!DOCTYPE tp:taxon-treatment
  PUBLIC "-//TaxonX//DTD Taxonomic Treatment Publishing DTD v0 20100105//EN" "tax-treatment-NSO.dtd">
<tp:taxon-treatment xmlns:tp="http://www.plazi.org/taxpub"><tp:treatment-meta><kwd-group><label>Taxon classification</label><kwd><named-content xmlns:xlink="http://www.w3.org/1999/xlink" content-type="kingdom">Fungi</named-content></kwd><kwd><named-content xmlns:xlink="http://www.w3.org/1999/xlink" content-type="order">Hypocreales</named-content></kwd><kwd><named-content xmlns:xlink="http://www.w3.org/1999/xlink" content-type="family">Cordycipitaceae</named-content></kwd></kwd-group><mixed-citation publication-type="journal"><person-group><name><surname>Hu</surname><given-names>Jia-Jun</given-names></name><name><surname>Zhao</surname><given-names>Gui-Ping</given-names></name><name><surname>Tuo</surname><given-names>Yong-Lan</given-names></name><name><surname>Dai</surname><given-names>Dan</given-names></name><name><surname>Guo</surname><given-names>Di-Zhe</given-names></name><name><surname>Rao</surname><given-names>Gu</given-names></name><name><surname>Qi</surname><given-names>Zheng-Xiang</given-names></name><name><surname>Zhang</surname><given-names>Zhen-Hao</given-names></name><name><surname>Li</surname><given-names>Yu</given-names></name><name><surname>Zhang</surname><given-names>Bo</given-names></name></person-group><article-title>Morphology and molecular study of three new Cordycipitoid fungi and its related species collected from Jilin Province, northeast China</article-title><source>MycoKeys</source><day>27</day><month>9</month><year>2021</year><volume>83</volume><fpage>161</fpage><lpage>180</lpage><pub-id pub-id-type="doi">10.3897/mycokeys.83.72325</pub-id></mixed-citation></tp:treatment-meta><tp:nomenclature><tp:taxon-name>
              <object-id xmlns:xlink="http://www.w3.org/1999/xlink" content-type="arpha" xlink:type="simple">18BCF603-5E06-5BAC-9970-8F1423685B46</object-id>
              <tp:taxon-name-part taxon-name-part-type="genus" reg="Cordyceps">Cordyceps</tp:taxon-name-part>
              <tp:taxon-name-part taxon-name-part-type="species" reg="changchunensis">changchunensis</tp:taxon-name-part>
              <object-id xmlns:xlink="http://www.w3.org/1999/xlink" content-type="mycobank" xlink:type="simple">839249</object-id>
            </tp:taxon-name><tp:taxon-authority>J.J. Hu, Bo Zhang &amp; Y. Li</tp:taxon-authority><tp:taxon-status xmlns:xlink="http://www.w3.org/1999/xlink" xlink:type="simple">sp. nov.</tp:taxon-status><xref ref-type="fig" rid="F3">Figs 3</xref><xref ref-type="fig" rid="F4">, 4</xref></tp:nomenclature><tp:treatment-sec sec-type="Holotype" id="SECID0ERUAI"><title>Holotype.</title><p>China. Jilin Province: Changchun City, Jingyuetan National Forest Park, <named-content xmlns:xlink="http://www.w3.org/1999/xlink" content-type="dwc:verbatimCoordinates" xlink:type="simple"><named-content content-type="geo-json" specific-use="{&#34;type&#34;:&#34;Point&#34;,&#34;coordinates&#34;:[125.470000,43.770000]}" id="NCID0E1UAI" xlink:type="simple">43.77°N, 125.47°E</named-content></named-content>, 27 August 2018, Jia-Jun Hu, Bo Zhang &amp; Gui-Ping Zhao (<named-content xmlns:xlink="http://www.w3.org/1999/xlink" content-type="dwc:institutional_code" xlink:type="simple">HMJAU</named-content> 48251, holotype, GenBank Acc. nos.: <abbrev xmlns:xlink="http://www.w3.org/1999/xlink" xlink:title="internal transcribed spacer" id="ABBRID0EHVAI" xlink:type="simple">ITS</abbrev> = <ext-link xmlns:xlink="http://www.w3.org/1999/xlink" ext-link-type="gen" xlink:href="MW893249" xlink:type="simple">MW893249</ext-link>, <abbrev xmlns:xlink="http://www.w3.org/1999/xlink" xlink:title="nuclear large ribosomal subunits" id="ABBRID0EQVAI" xlink:type="simple">LSU</abbrev> = <ext-link xmlns:xlink="http://www.w3.org/1999/xlink" ext-link-type="gen" xlink:href="MW893274" xlink:type="simple">MW893274</ext-link>, <abbrev xmlns:xlink="http://www.w3.org/1999/xlink" xlink:title="elongation factor 1-alpha" id="ABBRID0EZVAI" xlink:type="simple">EF-1α</abbrev> = <ext-link xmlns:xlink="http://www.w3.org/1999/xlink" ext-link-type="gen" xlink:href="MZ616769" xlink:type="simple">MZ616769</ext-link>).</p></tp:treatment-sec><tp:treatment-sec sec-type="etymology" id="SECID0ECWAI"><title>Etymology.</title><p><italic><tp:taxon-name><tp:taxon-name-part taxon-name-part-type="genus" reg="Cordyceps"/><tp:taxon-name-part taxon-name-part-type="species" reg="changchunensis">changchunensis</tp:taxon-name-part></tp:taxon-name></italic>: referring to Changchun, the location of the holotype.</p></tp:treatment-sec><tp:treatment-sec sec-type="diagnosis" id="SECID0ESWAI"><title>Diagnosis.</title><p><italic><tp:taxon-name><tp:taxon-name-part taxon-name-part-type="genus" reg="Cordyceps">Cordyceps</tp:taxon-name-part><tp:taxon-name-part taxon-name-part-type="species" reg="changchunensis">changchunensis</tp:taxon-name-part></tp:taxon-name></italic> can be easily differentiated from closely-related species <italic><tp:taxon-name><tp:taxon-name-part taxon-name-part-type="genus" reg="Cordyceps">C.</tp:taxon-name-part><tp:taxon-name-part taxon-name-part-type="species" reg="militaris">militaris</tp:taxon-name-part></tp:taxon-name></italic> by its unique host, smaller stromata, immersed perithecia and larger part-spores (2.6–6 × 1.0–1.4 μm).</p></tp:treatment-sec><tp:treatment-sec sec-type="description" id="SECID0EOXAI"><title>Description.</title><p><bold>Sexual Morph. Stromata</bold> 2.4–4.5 cm long, single or multiple, solitary to gregarious, arising from pupa; branched, sometimes single at base, then branched into two forks. <bold>Fertile apical</bold> portion, orange, clavate to globose, sometimes irregular, 2.0–3.5 cm long and 0.4–0.6 cm wide, distinctly distinguishable from the stipe. <bold>Sterile stipe</bold> fleshy, light yellow to orange, cylindrical, 1.3–3.3 cm long and ca. 0.4 cm wide, usually with white mycelium at the base. <bold>Perithecia</bold> immersed at right angles to the surface of the fruiting body, globose to ovoid, 180–600 × 180–520 μm, with a thick wall about 10–15 μm. <bold>Asci</bold> cylindrical, 80–300 × 2.5–5 μm, 8–spored, apex of ascus hemispherical, 3.0–4.0 × 2.0–3.0 μm. <bold>Part-spores</bold> oblong, 2.6–6 × 1.0–1.4 μm, smooth, hyaline in 3% <abbrev xmlns:xlink="http://www.w3.org/1999/xlink" xlink:title="potassium hydroxide" id="ABBRID0EAYAI" xlink:type="simple">KOH</abbrev>, thin-walled, inamyloid.</p><fig id="F3" position="float" orientation="portrait"><object-id xmlns:xlink="http://www.w3.org/1999/xlink" content-type="doi" xlink:type="simple">10.3897/mycokeys.83.72325.figure3</object-id><object-id xmlns:xlink="http://www.w3.org/1999/xlink" content-type="arpha" xlink:type="simple">0E40EB86-718D-5CE4-89E2-52BA758B87CD</object-id><label>Figure 3.</label><caption><p>Morphological characters of <italic><tp:taxon-name><tp:taxon-name-part taxon-name-part-type="genus" reg="Cordyceps">Cordyceps</tp:taxon-name-part><tp:taxon-name-part taxon-name-part-type="species" reg="changchunensis">changchunensis</tp:taxon-name-part></tp:taxon-name></italic> (<named-content xmlns:xlink="http://www.w3.org/1999/xlink" content-type="dwc:institutional_code" xlink:type="simple">HMJAU</named-content> 48251, holotype) <bold>a, b, e</bold> stromata and host of <italic><tp:taxon-name><tp:taxon-name-part taxon-name-part-type="genus" reg="Cordyceps">Cordyceps</tp:taxon-name-part><tp:taxon-name-part taxon-name-part-type="species" reg="changchunensis">changchunensis</tp:taxon-name-part></tp:taxon-name></italic><bold>c</bold> surface of fertile apex of ascostroma <bold>d</bold> host of <italic><tp:taxon-name><tp:taxon-name-part taxon-name-part-type="genus" reg="Cordyceps">Cordyceps</tp:taxon-name-part><tp:taxon-name-part taxon-name-part-type="species" reg="changchunensis">changchunensis</tp:taxon-name-part></tp:taxon-name></italic><bold>f–h</bold> apex of ascus <bold>i–k</bold> ascus <bold>l–n</bold> part-spores. Scale bars: 1 cm (<bold>a, b</bold>); 2 mm (<bold>c, e</bold>); 1 mm (<bold>d</bold>); 10 μm (<bold>f–h</bold>); 50 μm (<bold>i–k</bold>); 5 μm (<bold>l–n</bold>).</p></caption><graphic xmlns:xlink="http://www.w3.org/1999/xlink" xlink:href="mycokeys-83-161-g003.jpg" position="float" orientation="portrait" xlink:type="simple" id="oo_593167.jpg"><uri content-type="original_file" xlink:type="simple">https://binary.pensoft.net/fig/593167</uri></graphic></fig><p><bold>Asexual Morph.</bold> Unknown.</p></tp:treatment-sec><tp:treatment-sec sec-type="host" id="SECID0EW1AI"><title>Host.</title><p>Growing on pupae of <tp:taxon-name><tp:taxon-name-part taxon-name-part-type="order">Lepidoptera</tp:taxon-name-part></tp:taxon-name>.</p></tp:treatment-sec><tp:treatment-sec sec-type="material" id="SECID0EB2AI"><title>Other specimens examined.</title><p>China. Jilin Province: Changchun City, Jingyuetan National Forest Park, 20 August 2015, Bo Zhang (<named-content xmlns:xlink="http://www.w3.org/1999/xlink" content-type="dwc:institutional_code" xlink:type="simple">HMJAU</named-content> 48259, GenBank Acc. nos.: <abbrev xmlns:xlink="http://www.w3.org/1999/xlink" xlink:title="internal transcribed spacer" id="ABBRID0EP2AI" xlink:type="simple">ITS</abbrev> = <ext-link xmlns:xlink="http://www.w3.org/1999/xlink" ext-link-type="gen" xlink:href="MW893251" xlink:type="simple">MW893251</ext-link>, <abbrev xmlns:xlink="http://www.w3.org/1999/xlink" xlink:title="nuclear large ribosomal subunits" id="ABBRID0EY2AI" xlink:type="simple">LSU</abbrev> = <ext-link xmlns:xlink="http://www.w3.org/1999/xlink" ext-link-type="gen" xlink:href="MW893276" xlink:type="simple">MW893276</ext-link>, <abbrev xmlns:xlink="http://www.w3.org/1999/xlink" xlink:title="elongation factor 1-alpha" id="ABBRID0EB3AI" xlink:type="simple">EF-1α</abbrev> = <ext-link xmlns:xlink="http://www.w3.org/1999/xlink" ext-link-type="gen" xlink:href="MZ616773" xlink:type="simple">MZ616773</ext-link>); Changchun City, Jingyuetan National Forest Park, 18 August 2018, Bo Zhang (<named-content xmlns:xlink="http://www.w3.org/1999/xlink" content-type="dwc:institutional_code" xlink:type="simple">HMJAU</named-content> 48252, isotype, GenBank Acc. nos.: <abbrev xmlns:xlink="http://www.w3.org/1999/xlink" xlink:title="internal transcribed spacer" id="ABBRID0ES3AI" xlink:type="simple">ITS</abbrev> = <ext-link xmlns:xlink="http://www.w3.org/1999/xlink" ext-link-type="gen" xlink:href="MW893250" xlink:type="simple">MW893250</ext-link>, <abbrev xmlns:xlink="http://www.w3.org/1999/xlink" xlink:title="nuclear large ribosomal subunits" id="ABBRID0E23AI" xlink:type="simple">LSU</abbrev> = <ext-link xmlns:xlink="http://www.w3.org/1999/xlink" ext-link-type="gen" xlink:href="MW893275" xlink:type="simple">MW893275</ext-link>, <abbrev xmlns:xlink="http://www.w3.org/1999/xlink" xlink:title="elongation factor 1-alpha" id="ABBRID0EE4AI" xlink:type="simple">EF-1α</abbrev> = <ext-link xmlns:xlink="http://www.w3.org/1999/xlink" ext-link-type="gen" xlink:href="MZ616775" xlink:type="simple">MZ616775</ext-link>).</p></tp:treatment-sec><tp:treatment-sec sec-type="distribution" id="SECID0EN4AI"><title>Distribution.</title><p>China (Jilin Province).</p></tp:treatment-sec><tp:treatment-sec sec-type="notes" id="SECID0ES4AI"><title>Note.</title><p><italic><tp:taxon-name><tp:taxon-name-part taxon-name-part-type="genus" reg="Cordyceps">C.</tp:taxon-name-part><tp:taxon-name-part taxon-name-part-type="species" reg="changchunensis">changchunensis</tp:taxon-name-part></tp:taxon-name></italic> is easily confused with <italic><tp:taxon-name><tp:taxon-name-part taxon-name-part-type="genus" reg="Cordyceps">C.</tp:taxon-name-part><tp:taxon-name-part taxon-name-part-type="species" reg="militaris">militaris</tp:taxon-name-part></tp:taxon-name></italic> due to highly similar morphology and sharing the same habitat. Morphologically, the stromata of <italic><tp:taxon-name><tp:taxon-name-part taxon-name-part-type="genus" reg="Cordyceps">C.</tp:taxon-name-part><tp:taxon-name-part taxon-name-part-type="species" reg="militaris">militaris</tp:taxon-name-part></tp:taxon-name></italic> are larger than <italic><tp:taxon-name><tp:taxon-name-part taxon-name-part-type="genus" reg="Cordyceps">C.</tp:taxon-name-part><tp:taxon-name-part taxon-name-part-type="species" reg="changchunensis">changchunensis</tp:taxon-name-part></tp:taxon-name></italic>, single or gregarious, larger perithecia (500–1089 × 132–264 μm) and smaller part-spores (2–4 × 1 μm) (<xref ref-type="bibr" rid="B20">Li et al. 2015</xref>). In the phylogenetic analysis, the three specimens of <italic><tp:taxon-name><tp:taxon-name-part taxon-name-part-type="genus" reg="Cordyceps">C.</tp:taxon-name-part><tp:taxon-name-part taxon-name-part-type="species" reg="changchunensis">changchunensis</tp:taxon-name-part></tp:taxon-name></italic> were placed in separate monophyletic lineages (BPP = 0.91, MLBS = 78%).</p><fig id="F4" position="float" orientation="portrait"><object-id xmlns:xlink="http://www.w3.org/1999/xlink" content-type="doi" xlink:type="simple">10.3897/mycokeys.83.72325.figure4</object-id><object-id xmlns:xlink="http://www.w3.org/1999/xlink" content-type="arpha" xlink:type="simple">FE269E49-1E50-5C03-8CCA-658A7F6A0219</object-id><label>Figure 4.</label><caption><p>Microscopical characters of <italic><tp:taxon-name><tp:taxon-name-part taxon-name-part-type="genus" reg="Cordyceps">Cordyceps</tp:taxon-name-part><tp:taxon-name-part taxon-name-part-type="species" reg="changchunensis">changchunensis</tp:taxon-name-part></tp:taxon-name></italic> (<named-content xmlns:xlink="http://www.w3.org/1999/xlink" content-type="dwc:institutional_code" xlink:type="simple">HMJAU</named-content> 48251, holotype) <bold>a</bold> perithecia <bold>b</bold> apex of ascus <bold>c</bold> part-spores. Scale bars: 100 μm (<bold>a</bold>); 5 μm (<bold>b, c</bold>).</p></caption><graphic xmlns:xlink="http://www.w3.org/1999/xlink" xlink:href="mycokeys-83-161-g004.jpg" position="float" orientation="portrait" xlink:type="simple" id="oo_593168.jpg"><uri content-type="original_file" xlink:type="simple">https://binary.pensoft.net/fig/593168</uri></graphic></fig></tp:treatment-sec><ref-list><ref id="B20"><mixed-citation xmlns:xlink="http://www.w3.org/1999/xlink" xlink:type="simple"><person-group><name name-style="western"><surname>Li</surname><given-names>Y</given-names></name><name name-style="western"><surname>Li</surname><given-names>TH</given-names></name><name name-style="western"><surname>Yang</surname><given-names>ZL</given-names></name><name name-style="western"><surname>Bau</surname><given-names>T</given-names></name><name name-style="western"><surname>Dai</surname><given-names>YC</given-names></name></person-group> (<year>2015</year>) Atlas of Chinese macrofungal resources. Central China Farmers Publishing House, ZhengZhou, China, 93–109.</mixed-citation></ref></ref-list></tp:taxon-treatment>
