# Supplementary material for: Morphology and molecular study of three new Cordycipitoid fungi and its related species collected from Jilin Province, northeast China
Source: MycoKeys. 2021 Sep 27;83:161–80. doi: 10.3897/mycokeys.83.72325 (PMC8490341; doi:10.3897/mycokeys.83.72325)
Supplement: XML Treatment for Cordyceps changbaiensis [file mycokeys.83.72325-treatment2.xml]

<!DOCTYPE tp:taxon-treatment
  PUBLIC "-//TaxonX//DTD Taxonomic Treatment Publishing DTD v0 20100105//EN" "tax-treatment-NSO.dtd">
<tp:taxon-treatment xmlns:tp="http://www.plazi.org/taxpub"><tp:treatment-meta><kwd-group><label>Taxon classification</label><kwd><named-content xmlns:xlink="http://www.w3.org/1999/xlink" content-type="kingdom">Fungi</named-content></kwd><kwd><named-content xmlns:xlink="http://www.w3.org/1999/xlink" content-type="order">Hypocreales</named-content></kwd><kwd><named-content xmlns:xlink="http://www.w3.org/1999/xlink" content-type="family">Cordycipitaceae</named-content></kwd></kwd-group><mixed-citation publication-type="journal"><person-group><name><surname>Hu</surname><given-names>Jia-Jun</given-names></name><name><surname>Zhao</surname><given-names>Gui-Ping</given-names></name><name><surname>Tuo</surname><given-names>Yong-Lan</given-names></name><name><surname>Dai</surname><given-names>Dan</given-names></name><name><surname>Guo</surname><given-names>Di-Zhe</given-names></name><name><surname>Rao</surname><given-names>Gu</given-names></name><name><surname>Qi</surname><given-names>Zheng-Xiang</given-names></name><name><surname>Zhang</surname><given-names>Zhen-Hao</given-names></name><name><surname>Li</surname><given-names>Yu</given-names></name><name><surname>Zhang</surname><given-names>Bo</given-names></name></person-group><article-title>Morphology and molecular study of three new Cordycipitoid fungi and its related species collected from Jilin Province, northeast China</article-title><source>MycoKeys</source><day>27</day><month>9</month><year>2021</year><volume>83</volume><fpage>161</fpage><lpage>180</lpage><pub-id pub-id-type="doi">10.3897/mycokeys.83.72325</pub-id></mixed-citation></tp:treatment-meta><tp:nomenclature><tp:taxon-name>
              <object-id xmlns:xlink="http://www.w3.org/1999/xlink" content-type="arpha" xlink:type="simple">9A01A704-BE44-516F-BC79-06B1EC2B9359</object-id>
              <tp:taxon-name-part taxon-name-part-type="genus" reg="Cordyceps">Cordyceps</tp:taxon-name-part>
              <tp:taxon-name-part taxon-name-part-type="species" reg="changbaiensis">changbaiensis</tp:taxon-name-part>
              <object-id xmlns:xlink="http://www.w3.org/1999/xlink" content-type="mycobank" xlink:type="simple">839250</object-id>
            </tp:taxon-name><tp:taxon-authority>J.J. Hu, Bo Zhang &amp; Y. Li</tp:taxon-authority><tp:taxon-status xmlns:xlink="http://www.w3.org/1999/xlink" xlink:type="simple">sp. nov.</tp:taxon-status><xref ref-type="fig" rid="F5">Figs 5</xref><xref ref-type="fig" rid="F6">, 6</xref></tp:nomenclature><tp:treatment-sec sec-type="Holotype" id="SECID0EOCBI"><title>Holotype.</title><p>China. Jilin Province, Yanbian Korean Autonomous Prefecture, Antu County, Changbai Mountain, <named-content xmlns:xlink="http://www.w3.org/1999/xlink" content-type="dwc:verbatimCoordinates" xlink:type="simple"><named-content content-type="geo-json" specific-use="{&#34;type&#34;:&#34;Point&#34;,&#34;coordinates&#34;:[128.180000,42.190000]}" id="NCID0EXCBI" xlink:type="simple">42.19°N, 128.18°E</named-content></named-content>, 4 September 2019, Jia-Jun Hu &amp; Bo Zhang (<named-content xmlns:xlink="http://www.w3.org/1999/xlink" content-type="dwc:institutional_code" xlink:type="simple">HMJAU</named-content> 48255, holotype, GenBank Acc. nos.: <abbrev xmlns:xlink="http://www.w3.org/1999/xlink" xlink:title="internal transcribed spacer" id="ABBRID0EEDBI" xlink:type="simple">ITS</abbrev> = <ext-link xmlns:xlink="http://www.w3.org/1999/xlink" ext-link-type="gen" xlink:href="MW893252" xlink:type="simple">MW893252</ext-link>, <abbrev xmlns:xlink="http://www.w3.org/1999/xlink" xlink:title="nuclear large ribosomal subunits" id="ABBRID0ENDBI" xlink:type="simple">LSU</abbrev> = <ext-link xmlns:xlink="http://www.w3.org/1999/xlink" ext-link-type="gen" xlink:href="MW893277" xlink:type="simple">MW893277</ext-link>, <abbrev xmlns:xlink="http://www.w3.org/1999/xlink" xlink:title="elongation factor 1-alpha" id="ABBRID0EWDBI" xlink:type="simple">EF-1α</abbrev> = <ext-link xmlns:xlink="http://www.w3.org/1999/xlink" ext-link-type="gen" xlink:href="MZ616772" xlink:type="simple">MZ616772</ext-link>).</p></tp:treatment-sec><tp:treatment-sec sec-type="etymology" id="SECID0E6DBI"><title>Etymology.</title><p><italic><tp:taxon-name><tp:taxon-name-part taxon-name-part-type="genus" reg="Cordyceps"/><tp:taxon-name-part taxon-name-part-type="species" reg="changbaiensis">changbaiensis</tp:taxon-name-part></tp:taxon-name></italic>: referring to Mt. Changbai, the location of the holotype.</p></tp:treatment-sec><tp:treatment-sec sec-type="diagnosis" id="SECID0EPEBI"><title>Diagnosis.</title><p>The species is characterised by orange to white and branched stromata, globose to ovoid perithecia and larger part-spores (3.0–7.0 × 1.0–1.4 μm).</p><fig id="F5" position="float" orientation="portrait"><object-id xmlns:xlink="http://www.w3.org/1999/xlink" content-type="doi" xlink:type="simple">10.3897/mycokeys.83.72325.figure5</object-id><object-id xmlns:xlink="http://www.w3.org/1999/xlink" content-type="arpha" xlink:type="simple">62FB3D4F-A041-58F4-8C8C-BB053CD1EA82</object-id><label>Figure 5.</label><caption><p>Morphological characters of <italic><tp:taxon-name><tp:taxon-name-part taxon-name-part-type="genus" reg="Cordyceps">Cordyceps</tp:taxon-name-part><tp:taxon-name-part taxon-name-part-type="species" reg="changbaiensis">changbaiensis</tp:taxon-name-part></tp:taxon-name></italic> (<named-content xmlns:xlink="http://www.w3.org/1999/xlink" content-type="dwc:institutional_code" xlink:type="simple">HMJAU</named-content> 48255, holotype) <bold>a</bold> stromata and host of <italic><tp:taxon-name><tp:taxon-name-part taxon-name-part-type="genus" reg="Cordyceps">Cordyceps</tp:taxon-name-part><tp:taxon-name-part taxon-name-part-type="species" reg="changbaiensis">changbaiensis</tp:taxon-name-part></tp:taxon-name></italic><bold>b</bold> host of <italic><tp:taxon-name><tp:taxon-name-part taxon-name-part-type="genus" reg="Cordyceps">Cordyceps</tp:taxon-name-part><tp:taxon-name-part taxon-name-part-type="species" reg="changbaiensis">changbaiensis</tp:taxon-name-part></tp:taxon-name></italic><bold>c, d</bold> surface of fertile apex of ascostroma <bold>e–h</bold> ascus <bold>i–k</bold> apex of ascus <bold>l–m</bold> part-spores. Scale bars: 1 cm (<bold>a</bold>); 5 mm (<bold>b–c</bold>); 200 μm (<bold>d</bold>); 20 μm (<bold>e–h</bold>); 10 μm (<bold>i–k</bold>); 5 μm (<bold>l–m</bold>).</p></caption><graphic xmlns:xlink="http://www.w3.org/1999/xlink" xlink:href="mycokeys-83-161-g005.jpg" position="float" orientation="portrait" xlink:type="simple" id="oo_593169.jpg"><uri content-type="original_file" xlink:type="simple">https://binary.pensoft.net/fig/593169</uri></graphic></fig></tp:treatment-sec><tp:treatment-sec sec-type="description" id="SECID0ECHBI"><title>Description.</title><p><bold>Sexual Morph. Stromata</bold> 2.4–5.2 cm long, single or multiple, solitary, arising from the head of the host insect covered with white mycelia. <bold>Fertile apical</bold> portion, orange, clavate to cylindrical, 0.6–1.5 cm long and 0.2–0.6 cm wide, obviously distinguishable from the stipe. <bold>Sterile stipe</bold> fleshy, white to light yellow, cylindrical, 1.8–3.7 cm long and 0.2–0.5 cm wide. <bold>Perithecia</bold> immersed to the surface of the fruiting body, globose to ovoid, 120–230 × 90–170 μm, with a thick wall about 15 μm. <bold>Asci</bold> cylindrical, 225–625 × 4–5 μm, 8–spored, apex of ascus hemispherical, 3.0–4.0 × 2.2–3.2 μm. <bold>Part-spores</bold> oblong, 3.0–7.0 × 1.0–1.4 μm, smooth, hyaline in 3% <abbrev xmlns:xlink="http://www.w3.org/1999/xlink" xlink:title="potassium hydroxide" id="ABBRID0EUHBI" xlink:type="simple">KOH</abbrev>, thin-walled, inamyloid.</p><fig id="F6" position="float" orientation="portrait"><object-id xmlns:xlink="http://www.w3.org/1999/xlink" content-type="doi" xlink:type="simple">10.3897/mycokeys.83.72325.figure6</object-id><object-id xmlns:xlink="http://www.w3.org/1999/xlink" content-type="arpha" xlink:type="simple">654184FF-7977-5072-A640-2C7079230BB1</object-id><label>Figure 6.</label><caption><p>Microscopical characters of <italic><tp:taxon-name><tp:taxon-name-part taxon-name-part-type="genus" reg="Cordyceps">Cordyceps</tp:taxon-name-part><tp:taxon-name-part taxon-name-part-type="species" reg="changbaiensis">changbaiensis</tp:taxon-name-part></tp:taxon-name></italic> (<named-content xmlns:xlink="http://www.w3.org/1999/xlink" content-type="dwc:institutional_code" xlink:type="simple">HMJAU</named-content> 48255, holotype) <bold>a</bold> perithecia <bold>b</bold> apex of ascus <bold>c</bold> part-spores. Scale bars: 100 μm (<bold>a</bold>); 5 μm (<bold>b, c</bold>).</p></caption><graphic xmlns:xlink="http://www.w3.org/1999/xlink" xlink:href="mycokeys-83-161-g006.jpg" position="float" orientation="portrait" xlink:type="simple" id="oo_593170.jpg"><uri content-type="original_file" xlink:type="simple">https://binary.pensoft.net/fig/593170</uri></graphic></fig><p><bold>Asexual Morph.</bold> Unknown.</p></tp:treatment-sec><tp:treatment-sec sec-type="host" id="SECID0EGJBI"><title>Host.</title><p>Growing on larvae of <tp:taxon-name><tp:taxon-name-part taxon-name-part-type="order">Lepidoptera</tp:taxon-name-part></tp:taxon-name>.</p></tp:treatment-sec><tp:treatment-sec sec-type="distribution" id="SECID0ERJBI"><title>Distribution.</title><p>China (Jilin Province).</p></tp:treatment-sec><tp:treatment-sec sec-type="Other specimen examined" id="SECID0EWJBI"><title>Other specimen examined.</title><p>China. Jilin Province: Baishan City, Fusong County, Quanyang Town, <named-content xmlns:xlink="http://www.w3.org/1999/xlink" content-type="dwc:verbatimCoordinates" xlink:type="simple"><named-content content-type="geo-json" specific-use="{&#34;type&#34;:&#34;Point&#34;,&#34;coordinates&#34;:[127.290000,42.300000]}" id="NCID0E6JBI" xlink:type="simple">42.30°N, 127.29°E</named-content></named-content>, 22 August 2021, Jia-Jun Hu, Bo Zhang &amp; Gui-Ping Zhao (<named-content xmlns:xlink="http://www.w3.org/1999/xlink" content-type="dwc:institutional_code" xlink:type="simple">HMJAU</named-content> 482260, isotype, GenBank Acc. nos.: <abbrev xmlns:xlink="http://www.w3.org/1999/xlink" xlink:title="internal transcribed spacer" id="ABBRID0EMKBI" xlink:type="simple">ITS</abbrev> = <ext-link xmlns:xlink="http://www.w3.org/1999/xlink" ext-link-type="gen" xlink:href="MW893270" xlink:type="simple">MW893270</ext-link>, <abbrev xmlns:xlink="http://www.w3.org/1999/xlink" xlink:title="nuclear large ribosomal subunits" id="ABBRID0EVKBI" xlink:type="simple">LSU</abbrev> = <ext-link xmlns:xlink="http://www.w3.org/1999/xlink" ext-link-type="gen" xlink:href="MW893272" xlink:type="simple">MW893272</ext-link>, <abbrev xmlns:xlink="http://www.w3.org/1999/xlink" xlink:title="elongation factor 1-alpha" id="ABBRID0E5KBI" xlink:type="simple">EF-1α</abbrev> = <ext-link xmlns:xlink="http://www.w3.org/1999/xlink" ext-link-type="gen" xlink:href="MZ616774" xlink:type="simple">MZ616774</ext-link>)</p></tp:treatment-sec><tp:treatment-sec sec-type="notes" id="SECID0EHLBI"><title>Note.</title><p><italic><tp:taxon-name><tp:taxon-name-part taxon-name-part-type="genus" reg="Cordyceps">C.</tp:taxon-name-part><tp:taxon-name-part taxon-name-part-type="species" reg="changbaiensis">changbaiensis</tp:taxon-name-part></tp:taxon-name></italic> has orange to white and branched stromata. Morphologically, <italic><tp:taxon-name><tp:taxon-name-part taxon-name-part-type="genus" reg="Cordyceps">C.</tp:taxon-name-part><tp:taxon-name-part taxon-name-part-type="species" reg="roseostromata">roseostromata</tp:taxon-name-part></tp:taxon-name></italic> Kobayasi &amp; Shimizu is similar to <italic><tp:taxon-name><tp:taxon-name-part taxon-name-part-type="genus" reg="Cordyceps">C.</tp:taxon-name-part><tp:taxon-name-part taxon-name-part-type="species" reg="changbaiensis">changbaiensis</tp:taxon-name-part></tp:taxon-name></italic> due to the single or branched stromata. <italic><tp:taxon-name><tp:taxon-name-part taxon-name-part-type="genus" reg="Cordyceps">C.</tp:taxon-name-part><tp:taxon-name-part taxon-name-part-type="species" reg="kyushuensis">kyushuensis</tp:taxon-name-part></tp:taxon-name></italic> A. Kawam. is also close to <italic><tp:taxon-name><tp:taxon-name-part taxon-name-part-type="genus" reg="Cordyceps">C.</tp:taxon-name-part><tp:taxon-name-part taxon-name-part-type="species" reg="changbaiensis">changbaiensis</tp:taxon-name-part></tp:taxon-name></italic> because of the host and the stromata being similar in colour. However, both <italic><tp:taxon-name><tp:taxon-name-part taxon-name-part-type="genus" reg="Cordyceps">C.</tp:taxon-name-part><tp:taxon-name-part taxon-name-part-type="species" reg="roseostromata">roseostromata</tp:taxon-name-part></tp:taxon-name></italic> and <italic><tp:taxon-name><tp:taxon-name-part taxon-name-part-type="genus" reg="Cordyceps">C.</tp:taxon-name-part><tp:taxon-name-part taxon-name-part-type="species" reg="kyushuensis">kyushuensis</tp:taxon-name-part></tp:taxon-name></italic> have a larger perithecia and smaller part-spores. Furthermore, the stromata of <italic><tp:taxon-name><tp:taxon-name-part taxon-name-part-type="genus" reg="Cordyceps">C.</tp:taxon-name-part><tp:taxon-name-part taxon-name-part-type="species" reg="kyushuensis">kyushuensis</tp:taxon-name-part></tp:taxon-name></italic> is gregarious or fascicled and grows from the head or abdomen of the host (<xref ref-type="bibr" rid="B20">Li et al. 2015</xref>); <italic><tp:taxon-name><tp:taxon-name-part taxon-name-part-type="genus" reg="Cordyceps">C.</tp:taxon-name-part><tp:taxon-name-part taxon-name-part-type="species" reg="roseostromata">roseostromata</tp:taxon-name-part></tp:taxon-name></italic> has pyriform perithecia and host on larva of <tp:taxon-name><tp:taxon-name-part taxon-name-part-type="order">Coleoptera</tp:taxon-name-part></tp:taxon-name> (<xref ref-type="bibr" rid="B18">Kobayasi 1983</xref>). In the phylogenetic analysis, <italic><tp:taxon-name><tp:taxon-name-part taxon-name-part-type="genus" reg="Cordyceps">C.</tp:taxon-name-part><tp:taxon-name-part taxon-name-part-type="species" reg="changbaiensis">changbaiensis</tp:taxon-name-part></tp:taxon-name></italic> was placed in separate monophyletic lineages (BPP = 0.95, MLBS = 97%) and formed a sister relationship with <italic><tp:taxon-name><tp:taxon-name-part taxon-name-part-type="genus" reg="Cordyceps">C.</tp:taxon-name-part><tp:taxon-name-part taxon-name-part-type="species" reg="rosea">rosea</tp:taxon-name-part></tp:taxon-name></italic>.</p></tp:treatment-sec><ref-list><ref id="B20"><mixed-citation xmlns:xlink="http://www.w3.org/1999/xlink" xlink:type="simple"><person-group><name name-style="western"><surname>Li</surname><given-names>Y</given-names></name><name name-style="western"><surname>Li</surname><given-names>TH</given-names></name><name name-style="western"><surname>Yang</surname><given-names>ZL</given-names></name><name name-style="western"><surname>Bau</surname><given-names>T</given-names></name><name name-style="western"><surname>Dai</surname><given-names>YC</given-names></name></person-group> (<year>2015</year>) Atlas of Chinese macrofungal resources. Central China Farmers Publishing House, ZhengZhou, China, 93–109.</mixed-citation></ref><ref id="B18"><mixed-citation xmlns:xlink="http://www.w3.org/1999/xlink" xlink:type="simple"><person-group><name name-style="western"><surname>Kobayasi</surname><given-names>Y</given-names></name></person-group> (<year>1983</year>) <article-title><italic><tp:taxon-name><tp:taxon-name-part taxon-name-part-type="genus">Cordyceps</tp:taxon-name-part></tp:taxon-name></italic> species from Japan 6.</article-title><source>Bulletin of the National Science Museum Tokyo Series B</source><volume>9</volume>: <fpage>1</fpage>–<lpage>21</lpage>.</mixed-citation></ref></ref-list></tp:taxon-treatment>
