# Supplementary material for: Morphology and molecular study of three new Cordycipitoid fungi and its related species collected from Jilin Province, northeast China
Source: MycoKeys. 2021 Sep 27;83:161–80. doi: 10.3897/mycokeys.83.72325 (PMC8490341; doi:10.3897/mycokeys.83.72325)
Supplement: XML Treatment for Cordyceps jinyuetanensis [file mycokeys.83.72325-treatment3.xml]

<!DOCTYPE tp:taxon-treatment
  PUBLIC "-//TaxonX//DTD Taxonomic Treatment Publishing DTD v0 20100105//EN" "tax-treatment-NSO.dtd">
<tp:taxon-treatment xmlns:tp="http://www.plazi.org/taxpub"><tp:treatment-meta><kwd-group><label>Taxon classification</label><kwd><named-content xmlns:xlink="http://www.w3.org/1999/xlink" content-type="kingdom">Fungi</named-content></kwd><kwd><named-content xmlns:xlink="http://www.w3.org/1999/xlink" content-type="order">Hypocreales</named-content></kwd><kwd><named-content xmlns:xlink="http://www.w3.org/1999/xlink" content-type="family">Cordycipitaceae</named-content></kwd></kwd-group><mixed-citation publication-type="journal"><person-group><name><surname>Hu</surname><given-names>Jia-Jun</given-names></name><name><surname>Zhao</surname><given-names>Gui-Ping</given-names></name><name><surname>Tuo</surname><given-names>Yong-Lan</given-names></name><name><surname>Dai</surname><given-names>Dan</given-names></name><name><surname>Guo</surname><given-names>Di-Zhe</given-names></name><name><surname>Rao</surname><given-names>Gu</given-names></name><name><surname>Qi</surname><given-names>Zheng-Xiang</given-names></name><name><surname>Zhang</surname><given-names>Zhen-Hao</given-names></name><name><surname>Li</surname><given-names>Yu</given-names></name><name><surname>Zhang</surname><given-names>Bo</given-names></name></person-group><article-title>Morphology and molecular study of three new Cordycipitoid fungi and its related species collected from Jilin Province, northeast China</article-title><source>MycoKeys</source><day>27</day><month>9</month><year>2021</year><volume>83</volume><fpage>161</fpage><lpage>180</lpage><pub-id pub-id-type="doi">10.3897/mycokeys.83.72325</pub-id></mixed-citation></tp:treatment-meta><tp:nomenclature><tp:taxon-name>
              <object-id xmlns:xlink="http://www.w3.org/1999/xlink" content-type="arpha" xlink:type="simple">4DF39943-86BC-5BC9-8F39-D40810050897</object-id>
              <tp:taxon-name-part taxon-name-part-type="genus" reg="Cordyceps">Cordyceps</tp:taxon-name-part>
              <tp:taxon-name-part taxon-name-part-type="species" reg="jinyuetanensis">jinyuetanensis</tp:taxon-name-part>
              <object-id xmlns:xlink="http://www.w3.org/1999/xlink" content-type="mycobank" xlink:type="simple">839251</object-id>
            </tp:taxon-name><tp:taxon-authority>J.J. Hu, Bo Zhang &amp; Y. Li</tp:taxon-authority><tp:taxon-status xmlns:xlink="http://www.w3.org/1999/xlink" xlink:type="simple">sp. nov.</tp:taxon-status><xref ref-type="fig" rid="F7">Figs 7</xref><xref ref-type="fig" rid="F8">, 8</xref></tp:nomenclature><tp:treatment-sec sec-type="Holotype" id="SECID0EERBI"><title>Holotype.</title><p>China. Jilin Province: Changchun City, Jingyuetan National Forest Park, <named-content xmlns:xlink="http://www.w3.org/1999/xlink" content-type="dwc:verbatimCoordinates" xlink:type="simple"><named-content content-type="geo-json" specific-use="{&#34;type&#34;:&#34;Point&#34;,&#34;coordinates&#34;:[125.500000,43.800000]}" id="NCID0ENRBI" xlink:type="simple">43.80°N, 125.50°E</named-content></named-content>, 27 August 2018, Jia-Jun Hu, Bo Zhang &amp; Gui-Ping Zhao (<named-content xmlns:xlink="http://www.w3.org/1999/xlink" content-type="dwc:institutional_code" xlink:type="simple">HMJAU</named-content> 48253, holotype, GenBank Acc. nos.: <abbrev xmlns:xlink="http://www.w3.org/1999/xlink" xlink:title="internal transcribed spacer" id="ABBRID0E1RBI" xlink:type="simple">ITS</abbrev> = <ext-link xmlns:xlink="http://www.w3.org/1999/xlink" ext-link-type="gen" xlink:href="MW893253" xlink:type="simple">MW893253</ext-link>, <abbrev xmlns:xlink="http://www.w3.org/1999/xlink" xlink:title="nuclear large ribosomal subunits" id="ABBRID0EDSBI" xlink:type="simple">LSU</abbrev> = <ext-link xmlns:xlink="http://www.w3.org/1999/xlink" ext-link-type="gen" xlink:href="MW893278" xlink:type="simple">MW893278</ext-link>, <abbrev xmlns:xlink="http://www.w3.org/1999/xlink" xlink:title="elongation factor 1-alpha" id="ABBRID0EMSBI" xlink:type="simple">EF-1α</abbrev> = <ext-link xmlns:xlink="http://www.w3.org/1999/xlink" ext-link-type="gen" xlink:href="MZ616770" xlink:type="simple">MZ616770</ext-link>).</p></tp:treatment-sec><tp:treatment-sec sec-type="etymology" id="SECID0EVSBI"><title>Etymology.</title><p><italic><tp:taxon-name><tp:taxon-name-part taxon-name-part-type="genus" reg="Cordyceps"/><tp:taxon-name-part taxon-name-part-type="species" reg="jinyuetanensis">jinyuetanensis</tp:taxon-name-part></tp:taxon-name></italic>: referring to Jingyuetan National Forest Park, the location of the holotype.</p></tp:treatment-sec><tp:treatment-sec sec-type="diagnosis" id="SECID0EFTBI"><title>Diagnosis.</title><p><italic><tp:taxon-name><tp:taxon-name-part taxon-name-part-type="genus" reg="Cordyceps">C.</tp:taxon-name-part><tp:taxon-name-part taxon-name-part-type="species" reg="jingyuetanensis">jingyuetanensis</tp:taxon-name-part></tp:taxon-name></italic> is different from other species by growing on pupae, orange to light red stromata, immersed and almond-shaped to ovoid perithecia.</p><fig id="F7" position="float" orientation="portrait"><object-id xmlns:xlink="http://www.w3.org/1999/xlink" content-type="doi" xlink:type="simple">10.3897/mycokeys.83.72325.figure7</object-id><object-id xmlns:xlink="http://www.w3.org/1999/xlink" content-type="arpha" xlink:type="simple">FCB95391-539D-53EE-B58A-1169439E2F94</object-id><label>Figure 7.</label><caption><p>Morphological characters of <italic><tp:taxon-name><tp:taxon-name-part taxon-name-part-type="genus" reg="Cordyceps">Cordyceps</tp:taxon-name-part><tp:taxon-name-part taxon-name-part-type="species" reg="jingyuetanensis">jingyuetanensis</tp:taxon-name-part></tp:taxon-name></italic> (<named-content xmlns:xlink="http://www.w3.org/1999/xlink" content-type="dwc:institutional_code" xlink:type="simple">HMJAU</named-content> 48253, holotype) <bold>a</bold> stromata and host of <italic><tp:taxon-name><tp:taxon-name-part taxon-name-part-type="genus" reg="Cordyceps">Cordyceps</tp:taxon-name-part><tp:taxon-name-part taxon-name-part-type="species" reg="jingyuetanensis">jingyuetanensis</tp:taxon-name-part></tp:taxon-name></italic><bold>b</bold> host of <italic><tp:taxon-name><tp:taxon-name-part taxon-name-part-type="genus" reg="Cordyceps">Cordyceps</tp:taxon-name-part><tp:taxon-name-part taxon-name-part-type="species" reg="jingyuetanensis">jingyuetanensis</tp:taxon-name-part></tp:taxon-name></italic><bold>c, d</bold> surface of fertile apex of ascostroma <bold>e, f</bold> part-spores <bold>g–k</bold> ascus <bold>l–o</bold> apex of ascus. Scale bars: 1 cm (<bold>a</bold>); 2 mm (<bold>b, c</bold>); 500 μm (<bold>d</bold>); 5 μm (<bold>e, f</bold>); 20 μm (<bold>g–k</bold>); 10 μm (<bold>i–o</bold>).</p></caption><graphic xmlns:xlink="http://www.w3.org/1999/xlink" xlink:href="mycokeys-83-161-g007.jpg" position="float" orientation="portrait" xlink:type="simple" id="oo_593171.jpg"><uri content-type="original_file" xlink:type="simple">https://binary.pensoft.net/fig/593171</uri></graphic></fig></tp:treatment-sec><tp:treatment-sec sec-type="description" id="SECID0EEWBI"><title>Description.</title><p><bold>Sexual Morph. Stromata</bold> 4–4.5 cm long, multiple, solitary, arising from pupae of <tp:taxon-name><tp:taxon-name-part taxon-name-part-type="order">Lepidoptera</tp:taxon-name-part></tp:taxon-name>. <bold>Fertile apical</bold> portion, orange to light red, clavate, 0.8–1.3 cm long and 0.1–0.2 cm wide, obviously distinguishable from the stipe. <bold>Sterile stipe</bold> fleshy, light yellow to orange, cylindrical, 2.7–3.7 cm long and 0.1–0.2 cm wide, usually with white mycelium at the base. <bold>Perithecia</bold> immersed to the surface of the fruiting body, almond-shaped to ovoid, 220–340 × 110–220 μm, with a thick wall about 15–20 μm. <bold>Asci</bold> cylindrical, 225–475 × 3–5 μm, 8-spored, apex of ascus hemispherical to irregular, 3.0–4.0 × 1.4–2.8 μm. <bold>Part-spores</bold> oblong, 2.8–5.0 × 1.0–1.4 μm, smooth, hyaline in 3% <abbrev xmlns:xlink="http://www.w3.org/1999/xlink" xlink:title="potassium hydroxide" id="ABBRID0E2WBI" xlink:type="simple">KOH</abbrev>, thin-walled, inamyloid.</p><fig id="F8" position="float" orientation="portrait"><object-id xmlns:xlink="http://www.w3.org/1999/xlink" content-type="doi" xlink:type="simple">10.3897/mycokeys.83.72325.figure8</object-id><object-id xmlns:xlink="http://www.w3.org/1999/xlink" content-type="arpha" xlink:type="simple">01A9F530-4BF3-584A-8176-6A5E8C05B941</object-id><label>Figure 8.</label><caption><p>Microscopical characters of <italic><tp:taxon-name><tp:taxon-name-part taxon-name-part-type="genus" reg="Cordyceps">Cordyceps</tp:taxon-name-part><tp:taxon-name-part taxon-name-part-type="species" reg="jingyuetanensis">jingyuetanensis</tp:taxon-name-part></tp:taxon-name></italic> (<named-content xmlns:xlink="http://www.w3.org/1999/xlink" content-type="dwc:institutional_code" xlink:type="simple">HMJAU</named-content> 48253, holotype) <bold>a</bold> perithecia <bold>b</bold> apex of ascus <bold>c</bold> part-spores. Scale bars: 100 μm (<bold>a</bold>); 5 μm (<bold>b, c</bold>).</p></caption><graphic xmlns:xlink="http://www.w3.org/1999/xlink" xlink:href="mycokeys-83-161-g008.jpg" position="float" orientation="portrait" xlink:type="simple" id="oo_593172.jpg"><uri content-type="original_file" xlink:type="simple">https://binary.pensoft.net/fig/593172</uri></graphic></fig><p><bold>Asexual Morph.</bold> Unknown.</p></tp:treatment-sec><tp:treatment-sec sec-type="host" id="SECID0ENYBI"><title>Host.</title><p>Growing on pupae of <tp:taxon-name><tp:taxon-name-part taxon-name-part-type="order">Lepidoptera</tp:taxon-name-part></tp:taxon-name>.</p></tp:treatment-sec><tp:treatment-sec sec-type="distribution" id="SECID0EYYBI"><title>Distribution.</title><p>China (Jilin Province).</p></tp:treatment-sec><tp:treatment-sec sec-type="Other specimen examined" id="SECID0E4YBI"><title>Other specimen examined.</title><p>China. Jilin Province: Baishan City, Fusong County, Quanyang Town, <named-content xmlns:xlink="http://www.w3.org/1999/xlink" content-type="dwc:verbatimCoordinates" xlink:type="simple"><named-content content-type="geo-json" specific-use="{&#34;type&#34;:&#34;Point&#34;,&#34;coordinates&#34;:[127.290000,42.300000]}" id="NCID0EGZBI" xlink:type="simple">42.30°N, 127.29°E</named-content></named-content>, 22 August 2021, Jia-Jun Hu, Bo Zhang &amp; Gui-Ping Zhao (<named-content xmlns:xlink="http://www.w3.org/1999/xlink" content-type="dwc:institutional_code" xlink:type="simple">HMJAU</named-content> 482261, isotype, GenBank Acc. nos.: <abbrev xmlns:xlink="http://www.w3.org/1999/xlink" xlink:title="internal transcribed spacer" id="ABBRID0ETZBI" xlink:type="simple">ITS</abbrev> = <ext-link xmlns:xlink="http://www.w3.org/1999/xlink" ext-link-type="gen" xlink:href="MW893271" xlink:type="simple">MW893271</ext-link>, <abbrev xmlns:xlink="http://www.w3.org/1999/xlink" xlink:title="nuclear large ribosomal subunits" id="ABBRID0E3ZBI" xlink:type="simple">LSU</abbrev> = <ext-link xmlns:xlink="http://www.w3.org/1999/xlink" ext-link-type="gen" xlink:href="MW893273" xlink:type="simple">MW893273</ext-link>)</p></tp:treatment-sec><tp:treatment-sec sec-type="notes" id="SECID0EF1BI"><title>Note.</title><p>A review of literature revealed that there are about 20 species of Cordycipitiod fungi growing on pupae, like the unusual medicinal fungi <italic><tp:taxon-name><tp:taxon-name-part taxon-name-part-type="genus" reg="Ophiocordyceps">O.</tp:taxon-name-part><tp:taxon-name-part taxon-name-part-type="species" reg="sinensis">sinensis</tp:taxon-name-part></tp:taxon-name></italic> (Berk.) G.H. Sung, J.M. Sung, Hywel-Jones &amp; Spatafora, <italic><tp:taxon-name><tp:taxon-name-part taxon-name-part-type="genus" reg="Cordyceps">C.</tp:taxon-name-part><tp:taxon-name-part taxon-name-part-type="species" reg="militaris">militaris</tp:taxon-name-part></tp:taxon-name></italic>, <italic><tp:taxon-name><tp:taxon-name-part taxon-name-part-type="genus" reg="Isaria">I.</tp:taxon-name-part><tp:taxon-name-part taxon-name-part-type="species" reg="cicadae">cicadae</tp:taxon-name-part></tp:taxon-name></italic> Miq. and also like the two new species, <italic><tp:taxon-name><tp:taxon-name-part taxon-name-part-type="genus" reg="Cordyceps">C.</tp:taxon-name-part><tp:taxon-name-part taxon-name-part-type="species" reg="ningxiaensis">ningxiaensis</tp:taxon-name-part></tp:taxon-name></italic> T. Bau &amp; J.Q. Yan and <italic><tp:taxon-name><tp:taxon-name-part taxon-name-part-type="genus" reg="Cordyceps">C.</tp:taxon-name-part><tp:taxon-name-part taxon-name-part-type="species" reg="qingchengensis">qingchengensis</tp:taxon-name-part></tp:taxon-name></italic> L.S. Zha &amp; T.C. Wen, reported from China in 2015 and 2019. Nevertheless, <italic><tp:taxon-name><tp:taxon-name-part taxon-name-part-type="genus" reg="Cordyceps">C.</tp:taxon-name-part><tp:taxon-name-part taxon-name-part-type="species" reg="jingyuetanensis">jingyuetanensis</tp:taxon-name-part></tp:taxon-name></italic> is different from these Cordycipitiod species; <italic><tp:taxon-name><tp:taxon-name-part taxon-name-part-type="genus" reg="Cordyceps">C.</tp:taxon-name-part><tp:taxon-name-part taxon-name-part-type="species" reg="ningxiaensis">ningxiaensis</tp:taxon-name-part></tp:taxon-name></italic> grows on the pupae of <tp:taxon-name><tp:taxon-name-part taxon-name-part-type="order">Diptera</tp:taxon-name-part></tp:taxon-name>, <italic><tp:taxon-name><tp:taxon-name-part taxon-name-part-type="genus" reg="Isaria">I.</tp:taxon-name-part><tp:taxon-name-part taxon-name-part-type="species" reg="cicadae">cicadae</tp:taxon-name-part></tp:taxon-name></italic> grows on the pupae of <tp:taxon-name><tp:taxon-name-part taxon-name-part-type="order">Hemiptera</tp:taxon-name-part></tp:taxon-name> and the stromata of <italic><tp:taxon-name><tp:taxon-name-part taxon-name-part-type="genus" reg="Cordyceps">C.</tp:taxon-name-part><tp:taxon-name-part taxon-name-part-type="species" reg="qingchengensis">qingchengensis</tp:taxon-name-part></tp:taxon-name></italic> are yellow, single or branched on the top. <italic><tp:taxon-name><tp:taxon-name-part taxon-name-part-type="genus" reg="Cordyceps">C.</tp:taxon-name-part><tp:taxon-name-part taxon-name-part-type="species" reg="hepialidicola">hepialidicola</tp:taxon-name-part></tp:taxon-name></italic> Kobayasi &amp; Shimizu from Japan is similar to <italic><tp:taxon-name><tp:taxon-name-part taxon-name-part-type="genus" reg="Cordyceps">C.</tp:taxon-name-part><tp:taxon-name-part taxon-name-part-type="species" reg="jingyuetanensis">jingyuetanensis</tp:taxon-name-part></tp:taxon-name></italic> in its phylogenetic relationship, but there are distinct morphological differences. Morphologically, the stromata of <italic><tp:taxon-name><tp:taxon-name-part taxon-name-part-type="genus" reg="Cordyceps">C.</tp:taxon-name-part><tp:taxon-name-part taxon-name-part-type="species" reg="hepialidicola">hepialidicola</tp:taxon-name-part></tp:taxon-name></italic> are multiple, branched on the top sometimes, grow from the head of larva of Hepialida or <tp:taxon-name><tp:taxon-name-part taxon-name-part-type="order">Lepidoptera</tp:taxon-name-part></tp:taxon-name>, have larger perithecia (300–350 × 500 μm) and smaller part-spores (3–4 × 1 μm) (<xref ref-type="bibr" rid="B18">Kobayasi 1983</xref>). In the phylogenetic analysis, <italic><tp:taxon-name><tp:taxon-name-part taxon-name-part-type="genus" reg="Cordyceps">C.</tp:taxon-name-part><tp:taxon-name-part taxon-name-part-type="species" reg="changbaiensis">changbaiensis</tp:taxon-name-part></tp:taxon-name></italic> was placed in separate monophyletic lineages (BPP = 0.92, MLBS = 79%).</p></tp:treatment-sec><ref-list><ref id="B18"><mixed-citation xmlns:xlink="http://www.w3.org/1999/xlink" xlink:type="simple"><person-group><name name-style="western"><surname>Kobayasi</surname><given-names>Y</given-names></name></person-group> (<year>1983</year>) <article-title><italic><tp:taxon-name><tp:taxon-name-part taxon-name-part-type="genus">Cordyceps</tp:taxon-name-part></tp:taxon-name></italic> species from Japan 6.</article-title><source>Bulletin of the National Science Museum Tokyo Series B</source><volume>9</volume>: <fpage>1</fpage>–<lpage>21</lpage>.</mixed-citation></ref></ref-list></tp:taxon-treatment>
