# Supplementary material for: Morphology and molecular study of three new Cordycipitoid fungi and its related species collected from Jilin Province, northeast China
Source: MycoKeys. 2021 Sep 27;83:161–80. doi: 10.3897/mycokeys.83.72325 (PMC8490341; doi:10.3897/mycokeys.83.72325)
Supplement: XML Treatment for Cordyceps militaris [file mycokeys.83.72325-treatment4.xml]

<!DOCTYPE tp:taxon-treatment
  PUBLIC "-//TaxonX//DTD Taxonomic Treatment Publishing DTD v0 20100105//EN" "tax-treatment-NSO.dtd">
<tp:taxon-treatment xmlns:tp="http://www.plazi.org/taxpub"><tp:treatment-meta><kwd-group><label>Taxon classification</label><kwd><named-content xmlns:xlink="http://www.w3.org/1999/xlink" content-type="kingdom">Fungi</named-content></kwd><kwd><named-content xmlns:xlink="http://www.w3.org/1999/xlink" content-type="order">Hypocreales</named-content></kwd><kwd><named-content xmlns:xlink="http://www.w3.org/1999/xlink" content-type="family">Cordycipitaceae</named-content></kwd></kwd-group><mixed-citation publication-type="journal"><person-group><name><surname>Hu</surname><given-names>Jia-Jun</given-names></name><name><surname>Zhao</surname><given-names>Gui-Ping</given-names></name><name><surname>Tuo</surname><given-names>Yong-Lan</given-names></name><name><surname>Dai</surname><given-names>Dan</given-names></name><name><surname>Guo</surname><given-names>Di-Zhe</given-names></name><name><surname>Rao</surname><given-names>Gu</given-names></name><name><surname>Qi</surname><given-names>Zheng-Xiang</given-names></name><name><surname>Zhang</surname><given-names>Zhen-Hao</given-names></name><name><surname>Li</surname><given-names>Yu</given-names></name><name><surname>Zhang</surname><given-names>Bo</given-names></name></person-group><article-title>Morphology and molecular study of three new Cordycipitoid fungi and its related species collected from Jilin Province, northeast China</article-title><source>MycoKeys</source><day>27</day><month>9</month><year>2021</year><volume>83</volume><fpage>161</fpage><lpage>180</lpage><pub-id pub-id-type="doi">10.3897/mycokeys.83.72325</pub-id></mixed-citation></tp:treatment-meta><tp:nomenclature><tp:taxon-name>
              <object-id xmlns:xlink="http://www.w3.org/1999/xlink" content-type="arpha" xlink:type="simple">537EF178-CAB4-5CF7-A165-0471C3805266</object-id>
              <tp:taxon-name-part taxon-name-part-type="genus" reg="Cordyceps">Cordyceps</tp:taxon-name-part>
              <tp:taxon-name-part taxon-name-part-type="species" reg="militaris">militaris</tp:taxon-name-part>
            </tp:taxon-name><tp:taxon-authority>(L.) Fr., Observ. mycol. (Havniae) 2: 317 (cancellans) (1818)</tp:taxon-authority><xref ref-type="fig" rid="F9">Fig. 9</xref></tp:nomenclature><tp:treatment-sec sec-type="material" id="SECID0EVACI"><title>Specimens examined.</title><p>China. Yunnan Province: Qujin City, Huize County, <named-content xmlns:xlink="http://www.w3.org/1999/xlink" content-type="dwc:verbatimCoordinates" xlink:type="simple"><named-content content-type="geo-json" specific-use="{&#34;type&#34;:&#34;Point&#34;,&#34;coordinates&#34;:[103.250000,26.240000]}" id="NCID0E5ACI" xlink:type="simple">26.24°N, 103.25°E</named-content></named-content>, 30 July 2019, Jia-Jun Hu, Bo Zhang &amp; Di-Zhe Guo (<named-content xmlns:xlink="http://www.w3.org/1999/xlink" content-type="dwc:institutional_code" xlink:type="simple">HMJAU</named-content> 48256, GenBank Acc. nos.: <abbrev xmlns:xlink="http://www.w3.org/1999/xlink" xlink:title="internal transcribed spacer" id="ABBRID0ELBCI" xlink:type="simple">ITS</abbrev> = <ext-link xmlns:xlink="http://www.w3.org/1999/xlink" ext-link-type="gen" xlink:href="MW888227" xlink:type="simple">MW888227</ext-link>, <abbrev xmlns:xlink="http://www.w3.org/1999/xlink" xlink:title="nuclear large ribosomal subunits" id="ABBRID0EUBCI" xlink:type="simple">LSU</abbrev> = <ext-link xmlns:xlink="http://www.w3.org/1999/xlink" ext-link-type="gen" xlink:href="MW893279" xlink:type="simple">MW893279</ext-link>); Jilin Province: Changchun City, Jingyuetan National Forest Park, <named-content xmlns:xlink="http://www.w3.org/1999/xlink" content-type="dwc:verbatimCoordinates" xlink:type="simple"><named-content content-type="geo-json" specific-use="{&#34;type&#34;:&#34;Point&#34;,&#34;coordinates&#34;:[125.500000,43.800000]}" id="NCID0EACCI" xlink:type="simple">43.80°N, 125.50°E</named-content></named-content>, 25 August 2018, Jia-Jun Hu &amp; Yong-Lan Tuo (<named-content xmlns:xlink="http://www.w3.org/1999/xlink" content-type="dwc:institutional_code" xlink:type="simple">HMJAU</named-content> 48257); Changchun City, Jingyuetan National Forest Park, <named-content xmlns:xlink="http://www.w3.org/1999/xlink" content-type="dwc:verbatimCoordinates" xlink:type="simple"><named-content content-type="geo-json" specific-use="{&#34;type&#34;:&#34;Point&#34;,&#34;coordinates&#34;:[125.500000,43.800000]}" id="NCID0EQCCI" xlink:type="simple">43.80°N, 125.50°E</named-content></named-content>, 25 August 2018, Jia-Jun Hu, Bo Zhang &amp; Gui-Ping Zhao (<named-content xmlns:xlink="http://www.w3.org/1999/xlink" content-type="dwc:institutional_code" xlink:type="simple">HMJAU</named-content> 48258); Tonghua City, Ji’an County, Wunvfeng National Forest Park, <named-content xmlns:xlink="http://www.w3.org/1999/xlink" content-type="dwc:verbatimCoordinates" xlink:type="simple"><named-content content-type="geo-json" specific-use="{&#34;type&#34;:&#34;Point&#34;,&#34;coordinates&#34;:[126.140000,41.280000]}" id="NCID0EADCI" xlink:type="simple">41.28°N, 126.14°E</named-content></named-content>, 25 August 2019, Yong-Lan Tuo (<named-content xmlns:xlink="http://www.w3.org/1999/xlink" content-type="dwc:institutional_code" xlink:type="simple">HMJAU</named-content> 48262); Heilongjiang Province: Daxing’an Mountains, Shuanghe National Nature Reserve, <named-content xmlns:xlink="http://www.w3.org/1999/xlink" content-type="dwc:verbatimCoordinates" xlink:type="simple"><named-content content-type="geo-json" specific-use="{&#34;type&#34;:&#34;Point&#34;,&#34;coordinates&#34;:[125.400000,52.440000]}" id="NCID0EQDCI" xlink:type="simple">52.44°N, 125.40°E</named-content></named-content>, 23 June 2019, Di-Zhe Guo (<named-content xmlns:xlink="http://www.w3.org/1999/xlink" content-type="dwc:institutional_code" xlink:type="simple">HMJAU</named-content> 48263).</p><fig id="F9" position="float" orientation="portrait"><object-id xmlns:xlink="http://www.w3.org/1999/xlink" content-type="doi" xlink:type="simple">10.3897/mycokeys.83.72325.figure9</object-id><object-id xmlns:xlink="http://www.w3.org/1999/xlink" content-type="arpha" xlink:type="simple">01E5FF52-A784-5782-8C64-4047FA729C50</object-id><label>Figure 9.</label><caption><p>Macrocharacter of <italic><tp:taxon-name><tp:taxon-name-part taxon-name-part-type="genus" reg="Cordyceps">Cordyceps</tp:taxon-name-part><tp:taxon-name-part taxon-name-part-type="species" reg="militaris">militaris</tp:taxon-name-part></tp:taxon-name></italic><bold>a–e</bold> stromata and host of <italic><tp:taxon-name><tp:taxon-name-part taxon-name-part-type="genus" reg="Cordyceps">Cordyceps</tp:taxon-name-part><tp:taxon-name-part taxon-name-part-type="species" reg="militaris">militaris</tp:taxon-name-part></tp:taxon-name></italic> (<bold>a</bold> collected from Daxing’an Mountains, Heilongjiang Province <bold>b</bold> collected from Ji’an County, Tonghua City, Jilin Province <bold>c, e</bold> collected from Changchun City, Jilin Province <bold>d</bold> collected from Qujin City, Huize County, Yunnan Province). Scale bars: 1 cm (<bold>a–e</bold>).</p></caption><graphic xmlns:xlink="http://www.w3.org/1999/xlink" xlink:href="mycokeys-83-161-g009.jpg" position="float" orientation="portrait" xlink:type="simple" id="oo_593173.jpg"><uri content-type="original_file" xlink:type="simple">https://binary.pensoft.net/fig/593173</uri></graphic></fig></tp:treatment-sec><tp:treatment-sec sec-type="notes" id="SECID0EMFCI"><title>Note.</title><p><italic><tp:taxon-name><tp:taxon-name-part taxon-name-part-type="genus" reg="Cordyceps">C.</tp:taxon-name-part><tp:taxon-name-part taxon-name-part-type="species" reg="militaris">militaris</tp:taxon-name-part></tp:taxon-name></italic> is a widely distributed species and also a well-known medicinal fungus in China. At this time, we collected samples from many different places. The morphological evidence shows no apparent differences between each other. However, the habitat is markedly different.</p><table-wrap id="T2" position="float" orientation="portrait"><label>Table 2.</label><caption><p>Morphological comparisons of sexual states of <italic><tp:taxon-name><tp:taxon-name-part taxon-name-part-type="genus" reg="Cordyceps">Cordyceps</tp:taxon-name-part><tp:taxon-name-part taxon-name-part-type="species" reg="changchunensis">changchunensis</tp:taxon-name-part></tp:taxon-name></italic>, <italic><tp:taxon-name><tp:taxon-name-part taxon-name-part-type="genus" reg="Cordyceps">Cordyceps</tp:taxon-name-part><tp:taxon-name-part taxon-name-part-type="species" reg="changbaiensis">changbaiensis</tp:taxon-name-part></tp:taxon-name></italic> and <italic><tp:taxon-name><tp:taxon-name-part taxon-name-part-type="genus" reg="Cordyceps">Cordyceps</tp:taxon-name-part><tp:taxon-name-part taxon-name-part-type="species" reg="jingyuetanensis">jingyuetanensis</tp:taxon-name-part></tp:taxon-name></italic>.</p></caption><table id="TID0ENSCI" rules="all"><tbody><tr><th rowspan="1" colspan="1">Species</th><th rowspan="1" colspan="1">Host</th><th rowspan="1" colspan="1">Stromata</th><th rowspan="1" colspan="1">Fertile part</th><th rowspan="1" colspan="1">Perithecia</th><th rowspan="1" colspan="1">Asci</th><th rowspan="1" colspan="1">Ascospores</th><th rowspan="1" colspan="1">Reference</th></tr><tr><td rowspan="1" colspan="1">
                      <italic><tp:taxon-name>
                          <tp:taxon-name-part taxon-name-part-type="genus" reg="Beauveria">Beauveria</tp:taxon-name-part>
                          <tp:taxon-name-part taxon-name-part-type="species" reg="bassiana">bassiana</tp:taxon-name-part>
                        </tp:taxon-name></italic>
                    </td><td rowspan="1" colspan="1">Larvae of <tp:taxon-name><tp:taxon-name-part taxon-name-part-type="order">Lepidoptera</tp:taxon-name-part></tp:taxon-name></td><td rowspan="1" colspan="1">Single or several, unbranched, slender and cylindrical, brownish- yellow to yellowish</td><td rowspan="1" colspan="1">18.7–33. 3 × 2.8–8.0 mm</td><td rowspan="1" colspan="1">Elliptical, 610–720 × 230–320 µm, immersed to surface</td><td rowspan="1" colspan="1">Cylindrical, 230–590 × 3.5–4.0 µm with ascus cap 3.6–4.0 µm in diameter</td><td rowspan="1" colspan="1">Filamentous, 300–570 × 1.0 µm, not broken into part-spores</td><td rowspan="1" colspan="1">(<xref ref-type="bibr" rid="B21">Li et al. 2001</xref>)</td></tr><tr><td rowspan="1" colspan="1">
                      <italic><tp:taxon-name>
                          <tp:taxon-name-part taxon-name-part-type="genus" reg="Blackwellomyces">Blackwellomyces</tp:taxon-name-part>
                          <tp:taxon-name-part taxon-name-part-type="species" reg="pseudomilitaris">pseudomilitaris</tp:taxon-name-part>
                        </tp:taxon-name></italic>
                    </td><td rowspan="1" colspan="1">Larvae of <tp:taxon-name><tp:taxon-name-part taxon-name-part-type="order">Lepidoptera</tp:taxon-name-part></tp:taxon-name></td><td rowspan="1" colspan="1">Single or cluster, simple or branched, cylindrical, white to white-orange</td><td rowspan="1" colspan="1">15–30 × 0.9–3 mm</td><td rowspan="1" colspan="1">Elongate-ellipsoid or elongate-ovoid, 290–570 × 120–245 µm, superficial</td><td rowspan="1" colspan="1">Filiform, 290–410 × 5–6 µm</td><td rowspan="1" colspan="1">Filiform, 280–390 × 1 µm, not broken into part-spores</td><td rowspan="1" colspan="1">(<xref ref-type="bibr" rid="B10">Hywel-Jones 1994</xref>)</td></tr><tr><td rowspan="1" colspan="1">
                      <italic><tp:taxon-name>
                          <tp:taxon-name-part taxon-name-part-type="genus" reg="Cordyceps">Cordyceps</tp:taxon-name-part>
                          <tp:taxon-name-part taxon-name-part-type="species" reg="bifusispora">bifusispora</tp:taxon-name-part>
                        </tp:taxon-name></italic>
                    </td><td rowspan="1" colspan="1">Larvae of <tp:taxon-name><tp:taxon-name-part taxon-name-part-type="order">Lepidoptera</tp:taxon-name-part></tp:taxon-name></td><td rowspan="1" colspan="1">Simple, cylindrical clavate, whitish</td><td rowspan="1" colspan="1">6 × 1.3 mm</td><td rowspan="1" colspan="1">Pyriform, with protruding apices, yellowish, 300 × 150–170 µm, immersed</td><td rowspan="1" colspan="1">Cylindrical, 200–220 × 3–4.5 µm</td><td rowspan="1" colspan="1">Bifusiform, 145–220 µm in length, central part filiform about 0.4 µm wide, terminal parts narrowly fusiform, about 30 × 1.6 µm and 3 septate</td><td rowspan="1" colspan="1">(<xref ref-type="bibr" rid="B7">Eriksson 1982</xref>)</td></tr><tr><td rowspan="1" colspan="1">
                      <italic><tp:taxon-name>
                          <tp:taxon-name-part taxon-name-part-type="genus" reg="Cordyceps">C.</tp:taxon-name-part>
                          <tp:taxon-name-part taxon-name-part-type="species" reg="kyushuensis">kyushuensis</tp:taxon-name-part>
                        </tp:taxon-name></italic>
                    </td><td rowspan="1" colspan="1">Larvae of <tp:taxon-name><tp:taxon-name-part taxon-name-part-type="order">Lepidoptera</tp:taxon-name-part></tp:taxon-name></td><td rowspan="1" colspan="1">Cluster, cylindrical, Light yellow to orange red</td><td rowspan="1" colspan="1">20–30 × 5–8 mm</td><td rowspan="1" colspan="1">Elliptical, 300–500 × 200–300 µm, half-buried</td><td rowspan="1" colspan="1">Cylindrical, 3–4.5 µm wide</td><td rowspan="1" colspan="1">Short cylindrical, part-spores 5–7 × 0.7–1 µm</td><td rowspan="1" colspan="1">(<xref ref-type="bibr" rid="B8">Guo and Li 2000</xref>; <xref ref-type="bibr" rid="B20">Li et al. 2015</xref>)</td></tr><tr><td rowspan="1" colspan="1">
                      <italic><tp:taxon-name>
                          <tp:taxon-name-part taxon-name-part-type="genus" reg="Cordyceps">C.</tp:taxon-name-part>
                          <tp:taxon-name-part taxon-name-part-type="species" reg="militaris">militaris</tp:taxon-name-part>
                        </tp:taxon-name></italic>
                    </td><td rowspan="1" colspan="1">Lepidopteran pupae</td><td rowspan="1" colspan="1">Single or several, clavate, orange</td><td rowspan="1" colspan="1">10–20 × 3–5 mm</td><td rowspan="1" colspan="1">Conical, half-buried</td><td rowspan="1" colspan="1">Clavate, 300–400 × 4–5 µm</td><td rowspan="1" colspan="1">Filiform, part spores 2–3 × 1 µm</td><td rowspan="1" colspan="1">(<xref ref-type="bibr" rid="B20">Li et al. 2015</xref>)</td></tr><tr><td rowspan="1" colspan="1">
                      <italic><tp:taxon-name>
                          <tp:taxon-name-part taxon-name-part-type="genus" reg="Cordyceps">C.</tp:taxon-name-part>
                          <tp:taxon-name-part taxon-name-part-type="species" reg="ningxiaensis">ningxiaensis</tp:taxon-name-part>
                        </tp:taxon-name></italic>
                    </td><td rowspan="1" colspan="1">Fly pupae (<tp:taxon-name><tp:taxon-name-part taxon-name-part-type="order">Diptera</tp:taxon-name-part></tp:taxon-name>)</td><td rowspan="1" colspan="1">One to two in a group, clavate, orange</td><td rowspan="1" colspan="1">1.2–3 × 1.2–2.8 mm</td><td rowspan="1" colspan="1">Ellipsoid to ovoid, 288–400 × 103–240 μm, with a wall about 10 μm thick, loosely embedded at right angles to the surface</td><td rowspan="1" colspan="1">Cylindrical, 168–205 × (3.7–)4.1–5.5(–6.6) μm, with oblate spheroid or hemispherical refractive cap 3.4–3.8 × 2.9–3.4 μm at apex</td><td rowspan="1" colspan="1">Filiform, irregularly multiseptate, part-spores 3.6–7.8 × 1.0–1.4 μm</td><td rowspan="1" colspan="1">(<xref ref-type="bibr" rid="B45">Yan and Bau 2015</xref>)</td></tr><tr><td rowspan="1" colspan="1">
                      <italic><tp:taxon-name>
                          <tp:taxon-name-part taxon-name-part-type="genus" reg="Cordyceps">C.</tp:taxon-name-part>
                          <tp:taxon-name-part taxon-name-part-type="species" reg="polyarthra">polyarthra</tp:taxon-name-part>
                        </tp:taxon-name></italic>
                    </td><td rowspan="1" colspan="1">Larvae of <tp:taxon-name><tp:taxon-name-part taxon-name-part-type="order">Lepidoptera</tp:taxon-name-part></tp:taxon-name></td><td rowspan="1" colspan="1">Cespitose, narrowly clavate, light yellow to reddish-brown</td><td rowspan="1" colspan="1"/><td rowspan="1" colspan="1">Ovoid, 250–450 × 125–250 μm, brown, with a definite wall 25 μm thick, embedded at right angles to the surface</td><td rowspan="1" colspan="1">Cylindrical, 150–260 × 3–4 μm, with a 1.5–2 μm thick cap</td><td rowspan="1" colspan="1">Filiform, part-spores 4–6 × 0.75–1 μm</td><td rowspan="1" colspan="1">(<xref ref-type="bibr" rid="B24">Mains 1958</xref>)</td></tr><tr><td rowspan="1" colspan="1">
                      <italic><tp:taxon-name>
                          <tp:taxon-name-part taxon-name-part-type="genus" reg="Cordyceps">C.</tp:taxon-name-part>
                          <tp:taxon-name-part taxon-name-part-type="species" reg="pruinosa">pruinosa</tp:taxon-name-part>
                        </tp:taxon-name></italic>
                    </td><td rowspan="1" colspan="1">Larvae of <tp:taxon-name><tp:taxon-name-part taxon-name-part-type="order">Lepidoptera</tp:taxon-name-part></tp:taxon-name></td><td rowspan="1" colspan="1">Solitary or several, clavate, orange to red</td><td rowspan="1" colspan="1">2–8 × 1–3 mm</td><td rowspan="1" colspan="1">Ovoid to fusiform, 360–400 × 130–200 μm, crowded, red, ordinal in orientation, immersed</td><td rowspan="1" colspan="1">Cylindrical, 100–200 × 2.5–4 μm</td><td rowspan="1" colspan="1">Filiform, part-spores 4–6 × 1 μm</td><td rowspan="1" colspan="1">(<xref ref-type="bibr" rid="B20">Li et al. 2015</xref>)</td></tr><tr><td rowspan="1" colspan="1">
                      <italic><tp:taxon-name>
                          <tp:taxon-name-part taxon-name-part-type="genus" reg="Cordyceps">C.</tp:taxon-name-part>
                          <tp:taxon-name-part taxon-name-part-type="species" reg="qingchengensis">qingchengensis</tp:taxon-name-part>
                        </tp:taxon-name></italic>
                    </td><td rowspan="1" colspan="1">Lepidopteran pupae</td><td rowspan="1" colspan="1">Branched, yellow</td><td rowspan="1" colspan="1">7–9 × 2.0–2.5 mm</td><td rowspan="1" colspan="1">Ovoid but apex sharply pointed, 335–490 × 145–240 μm, partially immersed at right angle to the surface</td><td rowspan="1" colspan="1">Cylindrical, 180–200 × 2.4–4.0 μm wide, caps hemispherical, 1.8–2.2 × 2.5–3.2 μm</td><td rowspan="1" colspan="1">Filiform, 180–220 × 0.45–0.65 μm, not at all bifusiform and not broken into part-spores</td><td rowspan="1" colspan="1">(<xref ref-type="bibr" rid="B47">Zha et al. 2019</xref>)</td></tr><tr><td rowspan="1" colspan="1">
                      <italic><tp:taxon-name>
                          <tp:taxon-name-part taxon-name-part-type="genus" reg="Cordyceps">C.</tp:taxon-name-part>
                          <tp:taxon-name-part taxon-name-part-type="species" reg="roseostromata">roseostromata</tp:taxon-name-part>
                        </tp:taxon-name></italic>
                    </td><td rowspan="1" colspan="1">Larva, not specified</td><td rowspan="1" colspan="1">Single or branched</td><td rowspan="1" colspan="1">1.2–5 × 1.5–2.2 mm</td><td rowspan="1" colspan="1">Pyriform, 280–300 × 140–160 μm, Superficial</td><td rowspan="1" colspan="1">3–3.5 × 2.5–3 μm</td><td rowspan="1" colspan="1">4–5 × 1 μm</td><td rowspan="1" colspan="1">(<xref ref-type="bibr" rid="B18">Kobayasi 1983</xref>)</td></tr><tr><td rowspan="1" colspan="1">
                      <italic><tp:taxon-name>
                          <tp:taxon-name-part taxon-name-part-type="genus" reg="Cordyceps">C.</tp:taxon-name-part>
                          <tp:taxon-name-part taxon-name-part-type="species" reg="changchunensis">changchunensis</tp:taxon-name-part>
                        </tp:taxon-name></italic>
                    </td><td rowspan="1" colspan="1">Lepidopteran pupae</td><td rowspan="1" colspan="1">Single or multiple, clavate, orange</td><td rowspan="1" colspan="1">2.0–3.5 × 0.4–0.6 mm</td><td rowspan="1" colspan="1">Globose to ovoid, 180–600 × 180–520 μm, with a thick wall about 10–15 μm, partially immersed at right angles to the surface</td><td rowspan="1" colspan="1">Cylindrical, 80–300 × 2.5–5 μm, caps hemispheric, 3.0–4.0 × 2.0–3.0 μm at apex</td><td rowspan="1" colspan="1">Oblong, 2.6–6 × 1.0–1.4 μm</td><td rowspan="1" colspan="1">This study</td></tr><tr><td rowspan="1" colspan="1">
                      <italic><tp:taxon-name>
                          <tp:taxon-name-part taxon-name-part-type="genus" reg="Cordyceps">C.</tp:taxon-name-part>
                          <tp:taxon-name-part taxon-name-part-type="species" reg="changbaiensis">changbaiensis</tp:taxon-name-part>
                        </tp:taxon-name></italic>
                    </td><td rowspan="1" colspan="1">Larvae of <tp:taxon-name><tp:taxon-name-part taxon-name-part-type="order">Lepidoptera</tp:taxon-name-part></tp:taxon-name></td><td rowspan="1" colspan="1">Single or multiple, clavate, white to orange</td><td rowspan="1" colspan="1">0.6–1.5 × 0.2–0.6 mm</td><td rowspan="1" colspan="1">Globose to ovoid, 120–230 × 90–170 μm, with a thick wall about 15 μm, immersed to surface</td><td rowspan="1" colspan="1">Cylindrical, 225–625 × 4–5 μm, caps hemispherical, 3.0–4.0 × 2.2–3.2 μm at apex</td><td rowspan="1" colspan="1">Oblong, 3.0–7.0 × 1.0–1.4 μm</td><td rowspan="1" colspan="1">This study</td></tr><tr><td rowspan="1" colspan="1">
                      <italic><tp:taxon-name>
                          <tp:taxon-name-part taxon-name-part-type="genus" reg="Cordyceps">C.</tp:taxon-name-part>
                          <tp:taxon-name-part taxon-name-part-type="species" reg="jingyuetanensis">jingyuetanensis</tp:taxon-name-part>
                        </tp:taxon-name></italic>
                    </td><td rowspan="1" colspan="1">Lepidopteran pupae</td><td rowspan="1" colspan="1">Single or multiple, clavate, orange to light red</td><td rowspan="1" colspan="1">0.8–1.3 × 0.1–0.2 mm</td><td rowspan="1" colspan="1">Almond-shaped to ovoid, 220–340 × 110–220 μm, with a thick wall about 15–20 μm, immersed to surface</td><td rowspan="1" colspan="1">Cylindrical, 225–475 × 3–5 μm, caps hemispherical to irregular, 3.0–4.0 × 1.4–2.8 μm at apex</td><td rowspan="1" colspan="1">Oblong, 2.8–5.0 × 1.0–1.4 μm</td><td rowspan="1" colspan="1">This study</td></tr></tbody></table></table-wrap></tp:treatment-sec><ref-list><ref id="B21"><mixed-citation xmlns:xlink="http://www.w3.org/1999/xlink" xlink:type="simple"><person-group><name name-style="western"><surname>Li</surname><given-names>Z</given-names></name><name name-style="western"><surname>Li</surname><given-names>C</given-names></name><name name-style="western"><surname>Huang</surname><given-names>B</given-names></name><name name-style="western"><surname>Fan</surname><given-names>M</given-names></name></person-group> (<year>2001</year>) <article-title>Discovery and demonstration of the teleomorph of <italic><tp:taxon-name><tp:taxon-name-part taxon-name-part-type="genus">Beauveria</tp:taxon-name-part><tp:taxon-name-part taxon-name-part-type="species">bassiana</tp:taxon-name-part></tp:taxon-name></italic> (Bals.) Vuill., an important entomogenous fungus.</article-title><source>Chinese Science Bulletin</source><volume>46</volume>: <fpage>751</fpage>–<lpage>753</lpage>.</mixed-citation></ref><ref id="B10"><mixed-citation xmlns:xlink="http://www.w3.org/1999/xlink" xlink:type="simple"><person-group><name name-style="western"><surname>Hywel-Jones</surname><given-names>NL</given-names></name></person-group> (<year>1994</year>) <article-title><italic><tp:taxon-name><tp:taxon-name-part taxon-name-part-type="genus">Cordyceps</tp:taxon-name-part><tp:taxon-name-part taxon-name-part-type="species">khaoyaiensis</tp:taxon-name-part></tp:taxon-name></italic> and <italic><tp:taxon-name><tp:taxon-name-part taxon-name-part-type="genus">C.</tp:taxon-name-part><tp:taxon-name-part taxon-name-part-type="species">pseudomilitaris</tp:taxon-name-part></tp:taxon-name></italic>, two new pathogens of lepidopteran larvae from Thailand.</article-title><source>Mycological Research</source><volume>98</volume>: <fpage>939</fpage>–<lpage>942</lpage>. <ext-link xlink:type="simple" ext-link-type="doi" xlink:href="10.1016/S0953-7562(09)80267-0">https://doi.org/10.1016/S0953-7562(09)80267-0</ext-link></mixed-citation></ref><ref id="B7"><mixed-citation xmlns:xlink="http://www.w3.org/1999/xlink" xlink:type="simple"><person-group><name name-style="western"><surname>Eriksson</surname><given-names>O</given-names></name></person-group> (<year>1982</year>) <article-title><italic><tp:taxon-name><tp:taxon-name-part taxon-name-part-type="genus">Cordyceps</tp:taxon-name-part><tp:taxon-name-part taxon-name-part-type="species">bifusispora</tp:taxon-name-part></tp:taxon-name></italic> spec. nov.</article-title><source>Mycotaxon</source><volume>15</volume>: <fpage>185</fpage>–<lpage>188</lpage>.</mixed-citation></ref><ref id="B8"><mixed-citation xmlns:xlink="http://www.w3.org/1999/xlink" xlink:type="simple"><person-group><name name-style="western"><surname>Guo</surname><given-names>Y</given-names></name><name name-style="western"><surname>Li</surname><given-names>C</given-names></name></person-group> (<year>2000</year>) <italic><tp:taxon-name><tp:taxon-name-part taxon-name-part-type="genus">Cordyceps</tp:taxon-name-part><tp:taxon-name-part taxon-name-part-type="species">kyushuensis</tp:taxon-name-part></tp:taxon-name></italic> new to China. Mycosystem 19: 296.</mixed-citation></ref><ref id="B20"><mixed-citation xmlns:xlink="http://www.w3.org/1999/xlink" xlink:type="simple"><person-group><name name-style="western"><surname>Li</surname><given-names>Y</given-names></name><name name-style="western"><surname>Li</surname><given-names>TH</given-names></name><name name-style="western"><surname>Yang</surname><given-names>ZL</given-names></name><name name-style="western"><surname>Bau</surname><given-names>T</given-names></name><name name-style="western"><surname>Dai</surname><given-names>YC</given-names></name></person-group> (<year>2015</year>) Atlas of Chinese macrofungal resources. Central China Farmers Publishing House, ZhengZhou, China, 93–109.</mixed-citation></ref><ref id="B45"><mixed-citation xmlns:xlink="http://www.w3.org/1999/xlink" xlink:type="simple"><person-group><name name-style="western"><surname>Yan</surname><given-names>JQ</given-names></name><name name-style="western"><surname>Bau</surname><given-names>T</given-names></name></person-group> (<year>2015</year>) <article-title><italic><tp:taxon-name><tp:taxon-name-part taxon-name-part-type="genus">Cordyceps</tp:taxon-name-part><tp:taxon-name-part taxon-name-part-type="species">ningxiaensis</tp:taxon-name-part></tp:taxon-name></italic> sp. nov., a new species from Dipteran pupae in Ningxia Hui Autonomous Region of China.</article-title><source>Nova Hedwig</source><volume>100</volume>: <fpage>251</fpage>–<lpage>258</lpage>. <ext-link xlink:type="simple" ext-link-type="doi" xlink:href="10.1127/nova_hedwigia/2014/0222">https://doi.org/10.1127/nova_hedwigia/2014/0222</ext-link></mixed-citation></ref><ref id="B24"><mixed-citation xmlns:xlink="http://www.w3.org/1999/xlink" xlink:type="simple"><person-group><name name-style="western"><surname>Mains</surname><given-names>E</given-names></name></person-group> (<year>1958</year>) <article-title>North American entomogenous species of <italic><tp:taxon-name><tp:taxon-name-part taxon-name-part-type="genus">Cordyceps</tp:taxon-name-part></tp:taxon-name></italic>.</article-title><source>Mycologia</source><volume>50</volume>: <fpage>169</fpage>–<lpage>222</lpage>.</mixed-citation></ref><ref id="B47"><mixed-citation xmlns:xlink="http://www.w3.org/1999/xlink" xlink:type="simple"><person-group><name name-style="western"><surname>Zha</surname><given-names>LS</given-names></name><name name-style="western"><surname>WEN</surname><given-names>TC</given-names></name><name name-style="western"><surname>Huang</surname><given-names>SK</given-names></name><name name-style="western"><surname>Boonmee</surname><given-names>S</given-names></name><name name-style="western"><surname>Eungwanichayapant</surname><given-names>PD</given-names></name></person-group> (<year>2019</year>) <article-title>Taxonomy and biology of <italic><tp:taxon-name><tp:taxon-name-part taxon-name-part-type="genus">Cordyceps</tp:taxon-name-part><tp:taxon-name-part taxon-name-part-type="species">qingchengensis</tp:taxon-name-part></tp:taxon-name></italic> sp. nov. and its allies.</article-title><source>Phytotaxa</source><volume>416</volume>: <fpage>14</fpage>–<lpage>24</lpage>. <ext-link xlink:type="simple" ext-link-type="doi" xlink:href="10.11646/phytotaxa.416.1.2">https://doi.org/10.11646/phytotaxa.416.1.2</ext-link></mixed-citation></ref><ref id="B18"><mixed-citation xmlns:xlink="http://www.w3.org/1999/xlink" xlink:type="simple"><person-group><name name-style="western"><surname>Kobayasi</surname><given-names>Y</given-names></name></person-group> (<year>1983</year>) <article-title><italic><tp:taxon-name><tp:taxon-name-part taxon-name-part-type="genus">Cordyceps</tp:taxon-name-part></tp:taxon-name></italic> species from Japan 6.</article-title><source>Bulletin of the National Science Museum Tokyo Series B</source><volume>9</volume>: <fpage>1</fpage>–<lpage>21</lpage>.</mixed-citation></ref></ref-list></tp:taxon-treatment>
